# Supplementary material for: Co-cultivation With 5-Azacytidine Induced New Metabolites From the Zoanthid-Derived Fungus Cochliobolus lunatus
Source: Front Chem. 2019 Nov 8;7:763. doi: 10.3389/fchem.2019.00763 (PMC6857680; doi:10.3389/fchem.2019.00763)
Supplement: Supplementary file 3 [file Table_3.XLSX]

## Sheet: Main
Functional		Solvent?		Basis Set		Type of Data
mPW1PW91		PCM		6-311G(d,p)		Shielding Tensors
		H (sDP4+)	0.00119367	0.998806	-	-	-	-	-	-	-	-	-	-	-	-	-	-
		C (sDP4+)	0.000152061	0.999848	-	-	-	-	-	-	-	-	-	-	-	-	-	-
		sDP4+	1.81756e-07	1	-	-	-	-	-	-	-	-	-	-	-	-	-	-
		H (uDP4+)	0.394438	0.605562	-	-	-	-	-	-	-	-	-	-	-	-	-	-
		C (uDP4+)	0.267794	0.732206	-	-	-	-	-	-	-	-	-	-	-	-	-	-
		uDP4+	0.192393	0.807607	-	-	-	-	-	-	-	-	-	-	-	-	-	-
		H (DP4+)	0.000777832	0.999222	-	-	-	-	-	-	-	-	-	-	-	-	-	-
		C (DP4+)	5.56197e-05	0.999944	-	-	-	-	-	-	-	-	-	-	-	-	-	-
		DP4+	4.32989e-08	1	-	-	-	-	-	-	-	-	-	-	-	-	-	-
			Shielding Tensors	Shielding Tensors	Shielding Tensors	Shielding Tensors	Shielding Tensors	Shielding Tensors	Shielding Tensors	Shielding Tensors	Shielding Tensors	Shielding Tensors	Shielding Tensors	Shielding Tensors	Shielding Tensors	Shielding Tensors	Shielding Tensors	Shielding Tensors
Nuclei	sp2?	Experimental	Isomer 1	Isomer 2	Isomer 3	Isomer 4	Isomer 5	Isomer 6	Isomer 7	Isomer 8	Isomer 9	Isomer 10	Isomer 11	Isomer 12	Isomer 13	Isomer 14	Isomer 15	Isomer 16
C	x	163.4	164.219	163.884
C	x	87.9	88.8514	90.2079
C	x	171.3	175.914	175.788
C	x	99.6	102.167	103.002
C	x	165.4	174.494	169.289
C		68	72.1543	73.2603
C		76.1	76.8284	79.2539
C		57.1	69.5243	66.6014
C		68.8	72.9695	72.3659
C		30	37.8269	36.7455
C		18.7	22.4508	21.4733
C		14.5	14.4138	14.0698
C		56.8	54.7745	54.6457
C		101.7	105.819	106.063
C		23.5	21.6604	22.9062
C		24.4	23.2877	23.079
H	x	5.53	5.01	5.64
H	x	6.16	5.86	6.23
H		4.55	4.36	4.56
H		4.14	3.81	4.21
H		4.61	4.34	4.55
H		3.79	3.32	3.75
H		1.5	1.35	1.45
H		1.41	1.2	1.46
H		1.35	1.22	1.36
H		1.38	1.14	1.33
H		0.88	0.89	0.85
H		3.83	3.57	3.86
H		1.22	1.12	1.24
H		1.16	1.17	1.15

## Sheet: Calculo DP4
	TMS (13C)	TMS (1H)	TMS (13C, sp2)	TMS (13C, sp3)	TMS (1H, sp2)	TMS (1H, sp3)
Promedio			6.88451	4.15413	0.296871	-0.0386016						All	4.41952e-23					Experimental	A	B	C	D	E	F	G	H	I	J	K	L	M	N	O	P
Sigma	1.49141	0.0930643	2.1444	1.78708	0.116941	0.0980982						C	6.57284e-17					DP4++
DF	5.22565	2.78407	6.66323	8.59154	5.31536	2.59945						H	6.73297e-07
9.99474e-21	6.57184e-17	0	0	0	0	0	0	0	0	0	0	0	0	0	0
8.03273e-30	4.41952e-23	0	0	0	0	0	0	0	0	0	0	0	0	0	0		8.03695e-10	6.72494e-07	0	0	0	0	0	0	0	0	0	0	0	0	0	0		16	1227.2	135633	1738.45	1743.17	0	0	0	0	0	0	0	0	0	0	0
Probabilidad																	Probabilidad																	C?	Exp C	Exp C^2	Unscaled C
A	B	C	D	E	F	G	H	I	J	K	L	M	N	O	P		A	B	C	D	E	F	G	H	I	J	K	L	M	N	O	P					A	B	C	D	E	F	G	H	I	J	K	L	M
0.02376	0.0398057																																	1	163.4	26699.6	24.269	24.6033
0.0877997	0.341053																																	1	87.9	7726.41	99.6361	98.2796
0.419295	0.351842																																	1	171.3	29343.7	12.5736	12.6995
0.268984	0.422504																																	1	99.6	9920.16	86.3201	85.4855
0.0188331	0.481632																																	1	165.4	27357.2	13.9932	19.1988
0.235323	0.0780114																																	1	68	4624	116.333	115.227
0.0879575	0.419953																																	1	76.1	5791.21	111.659	109.234
0.000710999	0.00302536																																	1	57.1	3260.41	118.963	121.886
0.235321	0.306413																																	1	68.8	4733.44	115.518	116.122
0.00719423	0.0162944																																	1	30	900	150.661	151.742
0.154174	0.360044																																	1	18.7	349.69	166.037	167.014
0.119238	0.0735284																																	1	14.5	210.25	174.074	174.418
0.0127572	0.0124518																																	1	56.8	3226.24	133.713	133.842
0.37614	0.222717																																	1	101.7	10342.9	82.6688	82.4244
0.0239853	0.0587609																																	1	23.5	552.25	166.827	165.581
0.0427895	0.0316707																																	1	24.4	595.36	165.2	165.409
0.127632	0.276919																0.127632	0.276919																0
0.150573	0.432824																0.150573	0.432824																0
0.134837	0.424273																0.134837	0.424273																0
0.370891	0.340035																0.370891	0.340035																0
0.294296	0.217694																0.294296	0.217694																0
0.0779742	0.294028																0.0779742	0.294028																0
0.440762	0.357226																0.440762	0.357226																0
0.227633	0.290729																0.227633	0.290729																0
0.484103	0.417672																0.484103	0.417672																0
0.164035	0.362536																0.164035	0.362536																0
0.172182	0.457176																0.172182	0.457176																0
0.427966	0.465694																0.427966	0.465694																0
0.427499	0.37649																0.427499	0.37649																0
0.145193	0.48202																0.145193	0.48202																0
																																		0
																																		0
																																		0
																																		0
																																		0
																																		0
																																		0
																																		0
																																		0
																																		0
																																		0
																																		0
																																		0
																																		0
																																		0
																																		0
																																		0
																																		0
																																		0
																																		0
																																		0
																																		0
																																		0
																																		0
																																		0
																																		0
																																		0
																																		0
																																		0
																																		0
																																		0
																																		0
																																		0
																																		0
																																		0
																																		0
																																		0
																																		0
																																		0
																																		0
																																		0
																																		0
																																		0
																																		0
																																		0
																																		0
																																		0
																																		0
																																		0
																																		0
																																		0
																																		0
																																		0
																																		0
																																		0
																																		0
																																		0
																																		0
																																		0
																																		0
																																		0
																																		0
																																		0
																																		0
																																		0
																																		0
																																		0
																																		0
																																		0
																																		0
																																		0
																																		0
																																		0
																																		0
																																		0
																																		0
																																		0
																																		0
																																		0
																																		0
																																		0
																																		0
																																		0
																																		0
																																		0
																																		0
																																		0
																																		0
																																		0
																																		0
																																		0
																																		0
																																		0
																																		0
																																		0
																																		0
																																		0
																																		0
																																		0
																																		0
																																		0
																																		0
																																		0
																																		0
																																		0
																																		0
																																		0
																																		0
																																		0
																																		0
																																		0
																																		0
																																		0
																																		0
																																		0
																																		0
																																		0
																																		0
																																		0
																																		0
																																		0
																																		0
																																		0
																																		0
																																		0
																																		0
																																		0
																																		0
																																		0
																																		0
																																		0
																																		0
																																		0
																																		0
																																		0
																																		0
																																		0
																																		0
																																		0
																																		0
																																		0
																																		0
																																		0
																																		0
																																		0
																																		0
																																		0
																																		0
																																		0
																																		0
																																		0
																																		0
																																		0
																																		0
																																		0
																																		0
[truncated: 120 more columns]

## Sheet: Chemical Shifts
	Chemical Shifts			TMS	C	188.488
					H	31.795
Experimental	Unscaled Shifts																	Error Unscaled																	Scaled shifts
	A	B	C	D	E	F	G	H	I	J	K	L	M	N	O	P		A	B	C	D	E	F	G	H	I	J	K	L	M	N	O	P		A	B	C	D	E	F	G	H	I	J	K	L	M	N	O
163.4	24.269	24.6033																-139.131	-138.797																159.504	160.127
87.9	99.6361	98.2796																11.7361	10.3796																85.5479	87.2521
171.3	12.5736	12.6995																-158.726	-158.601																170.98	171.901
99.6	86.3201	85.4855																-13.2798	-14.1145																98.6145	99.907
165.4	13.9932	19.1988																-151.407	-146.201																169.587	165.472
68	116.333	115.227																48.3333	47.2273																69.1634	70.4889
76.1	111.659	109.234																35.5592	33.1336																73.75	76.4173
57.1	118.963	121.886																61.8632	64.7862																66.5827	63.9025
68.8	115.518	116.122																46.718	47.3216																69.9634	69.6043
30	150.661	151.742																120.661	121.742																35.4789	34.3716
18.7	166.037	167.014																147.337	148.314																20.3908	19.2656
14.5	174.074	174.418																159.574	159.918																12.5043	11.9426
56.8	133.713	133.842																76.9131	77.0418																52.1091	52.077
101.7	82.6688	82.4244																-19.0312	-19.2756																102.197	102.935
23.5	166.827	165.581																143.327	142.081																19.6152	20.6828
24.4	165.2	165.409																140.8	141.009																21.212	20.8538
5.53	26.785	26.155																21.255	20.625																5.38313	5.59561
6.16	25.935	25.565																19.775	19.405																6.28859	6.17784
4.55	27.435	27.235																22.885	22.685																4.69071	4.52983
4.14	27.985	27.585																23.845	23.445																4.10482	4.18444
4.61	27.455	27.245																22.845	22.635																4.66941	4.51997
3.79	28.475	28.045																24.685	24.255																3.58285	3.7305
1.5	30.445	30.345																28.945	28.845																1.4843	1.46079
1.41	30.595	30.335																29.185	28.925																1.32451	1.47065
1.35	30.575	30.435																29.225	29.085																1.34581	1.37197
1.38	30.655	30.465																29.275	29.085																1.26059	1.34237
0.88	30.905	30.945																30.025	30.065																0.99428	0.868686
3.83	28.225	27.935																24.395	24.105																3.84916	3.83905
1.22	30.675	30.555																29.455	29.335																1.23929	1.25355
1.16	30.625	30.645																29.465	29.485																1.29255	1.16474
[truncated: 17 more columns]

## Sheet: Statistics
		B3LYP	B3LYP	B3LYP	B3LYP	B3LYP	B3LYP	B3LYP	B3LYP	B3LYP	B3LYP	B3LYP	B3LYP	mPW1PW91	mPW1PW91	mPW1PW91	mPW1PW91	mPW1PW91	mPW1PW91	mPW1PW91	mPW1PW91	mPW1PW91	mPW1PW91	mPW1PW91	mPW1PW91
		Gas Phase	Gas Phase	Gas Phase	Gas Phase	Gas Phase	Gas Phase	PCM	PCM	PCM	PCM	PCM	PCM	Gas Phase	Gas Phase	Gas Phase	Gas Phase	Gas Phase	Gas Phase	PCM	PCM	PCM	PCM	PCM	PCM
		6-31G(d)	6-31G(d,p)	6-31+G(d,p)	6-311G(d)	6-311G(d,p)	6-311+G(d,p)	6-31G(d)	6-31G(d,p)	6-31+G(d,p)	6-311G(d)	6-311G(d,p)	6-311+G(d,p)	6-31G(d)	6-31G(d,p)	6-31+G(d,p)	6-311G(d)	6-311G(d,p)	6-311+G(d,p)	6-31G(d)	6-31G(d,p)	6-31+G(d,p)	6-311G(d)	6-311G(d,p)	6-311+G(d,p)
TMS	C	189.715	191.55	192.59	183.613	183.89	183.425	190.072	191.894	193.071	184.105	184.35	183.889	193.86	195.536	196.095	188.845	189.159	188.679	194.267	195.928	196.609	188.237	188.488	188.019
	H	32.1826	31.7142	31.6377	32.2012	31.9154	31.9017	32.1769	31.7082	31.6354	32.1985	31.9135	31.9016	32.1159	31.6431	31.5661	32.3737	32.0829	32.066	32.1073	31.6342	31.56	32.0903	31.795	31.7794
13C	μ	-6.15715	-4.61606	-2.68191	5.91751	6.53847	7.37113	-5.22641	-3.69604	-1.41664	7.27884	7.8086	8.91946	-4.78708	-3.34644	-2.18474	6.08432	6.78107	7.51542	-3.78728	-2.36505	-0.920103	6.32051	6.88451	7.9112
TMS-sp2	σ	2.4881	2.45534	2.29377	2.34929	2.24132	2.25215	1.83816	1.83738	1.99389	2.6465	2.40903	3.06411	2.41018	2.30354	2.1048	2.03971	2.04768	1.96513	1.72432	1.67451	1.74836	2.30998	2.1444	2.70164
non scaled	ν	6.53169	6.71433	8.04852	5.85943	5.02616	6.18926	4.62479	4.85981	6.56201	14.7419	8.78056	77.0241	7.0255	6.53053	6.55087	4.27583	4.12181	4.83931	4.48409	4.67254	5.36432	9.6047	6.66323	46.5625
	σ (normal)	2.96217	2.9074	2.63842	2.87726	2.84664	2.70956	2.40552	2.36753	2.38315	2.84927	2.73662	3.10835	2.8314	2.74187	2.50522	2.78214	2.81627	2.50538	2.2734	2.18624	2.18579	2.59483	2.54504	2.76457
13C	μ	1.30169	2.04739	3.58432	4.73268	5.26472	5.15711	1.59602	2.33587	4.04354	5.16473	5.67784	5.59907	0.745258	1.40997	2.43126	4.28356	4.85143	4.74827	1.0866	1.7422	2.90851	3.64118	4.15413	4.07177
TMS-sp3	σ	1.64843	1.76485	1.89926	2.28492	2.21155	2.29444	1.59394	1.75193	1.89524	2.35496	2.27057	2.39501	1.48416	1.51634	1.605	1.73986	1.68907	1.81447	1.43273	1.50789	1.60002	1.8576	1.78708	1.93521
non scaled	ν	6.28871	7.31553	7.18404	15.7276	14.1474	18.5839	6.06483	7.41489	7.35941	20.6973	17.4074	23.2351	5.69123	6.06996	6.03928	6.30303	6.17786	8.74423	5.55839	6.21607	6.26933	9.39748	8.59154	11.1564
	σ (normal)	1.98624	2.06919	2.24605	2.4519	2.39318	2.43421	1.93897	2.05159	2.23429	2.48348	2.41999	2.51011	1.83387	1.85009	1.9745	2.12398	2.07267	2.07455	1.78574	1.83361	1.95831	2.1048	2.05147	2.14652
13C	μ	0	0	0	0.00277449	0.0172877	0.00674284	0	0	0	0.000289038	0.0111267	1.21096e-06	0	0	0	-0.0234379	-0.0109713	-0.00668193	0	0	0	-0.0120936	-0.00495345	-0.00704883
TMS	σ	1.58055	1.85247	2.08726	1.921	1.83737	1.83264	1.52502	1.7837	2.03419	1.84099	1.73777	1.80268	1.26683	1.44624	1.59781	1.60284	1.5465	1.5815	1.22669	1.39104	1.55688	1.56	1.49141	1.57491
scaled	ν	5.9698	8.73613	10.3855	7.16395	6.34092	7.38631	6.08745	8.77712	10.1722	7.31515	6.36554	7.9432	4.19213	5.32533	6.11338	4.90493	4.48449	5.76123	4.43106	5.57631	6.22741	5.79833	5.22565	6.67108
	σ (normal)	1.94342	2.11978	2.33267	2.26664	2.22047	2.15263	1.87053	2.04211	2.28019	2.1664	2.10169	2.09399	1.7325	1.83453	1.96077	2.07778	2.0586	1.96008	1.65399	1.74974	1.90461	1.93468	1.8987	1.8967
1H	μ	-0.171925	0.0159485	0.138598	-0.0354161	0.111883	0.162719	-0.091308	0.0971134	0.238028	0.062934	0.206232	0.266995	-0.0443987	0.13999	0.238698	0.305337	0.477599	0.516385	0.0473524	0.232759	0.34745	0.133253	0.296871	0.343706
TMS-sp2	σ	0.194369	0.177174	0.163413	0.169267	0.149174	0.144683	0.171758	0.149112	0.13195	0.147634	0.123977	0.118743	0.184901	0.16657	0.148632	0.167843	0.142467	0.137882	0.161845	0.136467	0.117602	0.146815	0.116941	0.111844
non scaled	ν	13.8078	9.19837	6.839	10.9349	7.27386	5.78487	10.3365	7.26778	5.34657	8.85427	5.98685	5.19593	13.0422	8.59532	5.84044	10.2054	6.24979	5.39422	10.5755	6.95419	4.91104	8.76351	5.31536	4.87978
	σ (normal)	0.210646	0.201038	0.196459	0.187886	0.176398	0.179493	0.192159	0.178113	0.172397	0.169229	0.155875	0.156214	0.201381	0.191039	0.184977	0.187633	0.173418	0.174084	0.180888	0.165547	0.158815	0.168409	0.151612	0.150091
1H	μ	-0.0561575	-0.0722184	-0.0599729	-0.0288862	-0.0718407	-0.0509424	-0.0131677	-0.0272398	-0.00325076	0.0185637	-0.0215344	0.00762662	-0.0649484	-0.084856	-0.0747853	0.238708	0.192553	0.209335	-0.0206884	-0.038035	-0.0179637	0.0090667	-0.0386016	-0.0142804
TMS-sp3	σ	0.168657	0.148681	0.134488	0.149354	0.130248	0.1354	0.151376	0.130353	0.119097	0.125553	0.104728	0.114686	0.156481	0.135857	0.126639	0.14775	0.123002	0.131123	0.136409	0.115746	0.111827	0.125046	0.0980982	0.110542
non scaled	ν	6.95016	4.8281	4.04736	3.9246	3.342	3.53082	7.44085	4.71548	3.97176	3.46635	2.75586	3.03266	6.12888	4.22332	3.68368	3.87844	3.12441	3.38758	6.25884	4.02594	3.65112	3.53603	2.59945	2.89114
	σ (normal)	0.199099	0.19085	0.183392	0.205402	0.192812	0.1958	0.176218	0.167701	0.16253	0.18129	0.171176	0.177645	0.189697	0.182109	0.178954	0.204092	0.188383	0.193248	0.16432	0.157201	0.157779	0.179107	0.166418	0.175278
1H	μ	0	0	0	-0.000179291	0.0021919	0.000608421	0	0	0	-0.000604127	0.00210487	0.00116225	0	0	0	-0.0012447	0.000240715	-0.000913512	0	0	0	-0.0013901	0.00108649	0.000381146
TMS	σ	0.139819	0.128443	0.127254	0.11648	0.113258	0.118515	0.1292	0.115038	0.110343	0.103074	0.0954158	0.0990949	0.128023	0.119938	0.121682	0.112954	0.10971	0.11742	0.116753	0.105071	0.104352	0.100698	0.0930643	0.0983406
scaled	ν	5.94175	4.81145	4.70287	3.29476	3.19661	3.40946	6.40805	4.8971	4.273	3.22789	2.84979	2.92919	5.0298	4.30333	4.31843	3.1597	3.06114	3.39377	5.54277	4.32256	3.89349	3.15667	2.78407	2.89125
	σ (normal)	0.171655	0.16663	0.166445	0.17657	0.175245	0.177658	0.155407	0.147865	0.147518	0.158326	0.157304	0.159931	0.164092	0.161331	0.163494	0.174909	0.173221	0.176632	0.145278	0.140549	0.144119	0.156234	0.155093	0.159406

## Sheet: Detailed Results
Functional		Solvent?		Basis Set		Type of Data
mPW1PW91		PCM		6-311G(d,p)		Shielding Tensors
		Isomer 1	Isomer 2	Isomer 3	Isomer 4	Isomer 5	Isomer 6	Isomer 7	Isomer 8	Isomer 9	Isomer 10	Isomer 11	Isomer 12	Isomer 13	Isomer 14	Isomer 15	Isomer 16
sDP4+ (H data)		0.00119367	0.998806	-	-	-	-	-	-	-	-	-	-	-	-	-	-
sDP4+ (C data)		0.000152061	0.999848	-	-	-	-	-	-	-	-	-	-	-	-	-	-
sDP4+ (all data)		1.81756e-07	1	-	-	-	-	-	-	-	-	-	-	-	-	-	-
uDP4+ (H data)		0.394438	0.605562	-	-	-	-	-	-	-	-	-	-	-	-	-	-
uDP4+ (C data)		0.267794	0.732206	-	-	-	-	-	-	-	-	-	-	-	-	-	-
uDP4+ (all data)		0.192393	0.807607	-	-	-	-	-	-	-	-	-	-	-	-	-	-
DP4+ (H data)		0.000777832	0.999222	-	-	-	-	-	-	-	-	-	-	-	-	-	-
DP4+ (C data)		5.56197e-05	0.999944	-	-	-	-	-	-	-	-	-	-	-	-	-	-
DP4+ (all data)		4.32989e-08	1	-	-	-	-	-	-	-	-	-	-	-	-	-	-
